# Supplementary material for: Exogenous 2-keto-L-gulonic Acid Supplementation as a Novel Approach to Enhancing L-ascorbic Acid Biosynthesis in Zebrafish (Danio rerio)
Source: Animals (Basel). 2023 Aug 3;13(15):2502. doi: 10.3390/ani13152502 (PMC10417347; doi:10.3390/ani13152502)
Supplement: Supplementary file 1 [file animals-13-02502-s001.zip]

Archive with 1 entries (1 files):
- animals-2507827-supplementary.xlsx
