# Supplementary material for: Exogenous 2-keto-L-gulonic Acid Supplementation as a Novel Approach to Enhancing L-ascorbic Acid Biosynthesis in Zebrafish (Danio rerio)
Source: Animals (Basel). 2023 Aug 3;13(15):2502. doi: 10.3390/ani13152502 (PMC10417347; doi:10.3390/ani13152502)
Supplement: Supplementary file 1 [file animals-13-02502-s001.zip › animals-2507827-supplementary.xlsx]

## Sheet: Sheet1
Table S1. Formulation and proximate composition of the experiment diets (%, dry matter).
	Experimental diets
Ingredients	Control group (basal diet)	ASA group	2KGA group
(% dry matter)
Fish meal	13	13	13
Soybean meal	24	24	24
Rapeseed meal	22	22	22
Soybean oil	6	6	6
Fish oil	3.5	3.5	3.5
Lecithin	2	2	2
Wheat middling	20	20	20
Wheat gluten	5.5	5.5	5.5
Mineral premixa	2	2	2
Binder	2	2	2
ASAb	0	800 mg/kg of diet	0
2KGA-NaC	0	0	800 mg/kg of diet
Proximate composition	Control group (basal diet)	ASA group	2KGA group
(% dry matter)
Dry matter	0.936	0.9342	0.9358
Crude protein	0.389	0.3884	0.3876
Crude lipid	0.1502	0.1511	0.1508
Ash	0.1104	0.1108	0.1102
a Mineral premix (mg/kg of diet): MnSO4, 40 mg; MgO, 10 mg; K2SO4, 40 mg; ZnCO3, 60 mg; KI, 0.4 mg; CuSO4, 12 mg; Ferric citrate, 250 mg; Na2SeO3, 0.24 mg; Co, 0.2 mg.
b ASA (> 99.5%) were supplied by Northeast Pharmaceutical Group Co., Ltd, Shenyang, China.
C 2KGA-Na (> 99.5%) were supplied by Northeast Pharmaceutical Group Co., Ltd, Shenyang, China.
